# Supplementary material for: Non-Invasive Self-Adaptive Information States’ Acquisition inside Dynamic Scattering Spaces
Source: Research (Wash D C). 2024 May 31;7:0375. doi: 10.34133/research.0375 (PMC11140760; doi:10.34133/research.0375)
Supplement: Supplementary 1 — Figs. S1 to S8 Table S1 Movies S1 and S2 [file research.0375.f1.zip]

Archive with 5 entries (5 files):
- 0. RESEARCH_SM.f2.docx
- Fig1_SI.f1.zip
- Movie S3.zip
- picture 4.0.pptx
- picture 4.1.pdf
